# Supplementary material for: pH Effect and Chemical Mechanisms of Antioxidant Higenamine
Source: Molecules. 2018 Aug 29;23(9):2176. doi: 10.3390/molecules23092176 (PMC6225313; doi:10.3390/molecules23092176)
Supplement: Supplementary file 1 [file molecules-23-02176-s001.zip]

Archive with 1 entries (1 files):
- molecules-347182-SI.pdf
